# Supplementary material for: Towards Bioprospection of Commercial Materials of Mentha spicata L. Using a Combined Strategy of Metabolomics and Biological Activity Analyses
Source: Molecules. 2022 May 31;27(11):3559. doi: 10.3390/molecules27113559 (PMC9182276; doi:10.3390/molecules27113559)
Supplement: Supplementary file 1 [file molecules-27-03559-s001.zip]

Archive with 2 entries (2 files):
- Supplementary figures rev.pdf
- Supplementary tables rev.xlsx
